# Supplementary material for: Trends in Suicidal Mortality and Motives among Working-Ages Individuals in Japan during 2007–2022
Source: Eur J Investig Health Psychol Educ. 2023 Nov 27;13(12):2795–810. doi: 10.3390/ejihpe13120193 (PMC10742659; doi:10.3390/ejihpe13120193)
Supplement: Supplementary file 1 [file ejihpe-13-00193-s001.zip]

Archive with 1 entries (1 files):
- ejihpe-2683074-supplementary.pdf
